# Supplementary material for: An examination of objectively-measured sedentary behavior and mental well-being in adults across week days and weekends
Source: PLoS One. 2017 Sep 21;12(9):e0185143. doi: 10.1371/journal.pone.0185143 (PMC5608355; doi:10.1371/journal.pone.0185143)
Supplement: S1 File — (XLSX) [file pone.0185143.s001.xlsx]

## Sheet: Sheet1
ID No	Age	Height (m)	Weight (kgs)	BMI	working hours per week	Gender	Total anxiety score	Total Depression score	RP	RE	BP	MH	VT	SF	PCS	MCS	Average weekday	Sitting only	Time standing (h)	Time stepping (h)	Step count	Sit to stand transitions	Average weekend day	Sitting only	Time standing (h)	Time stepping (h)	Step count	Sit to stand transitions
PSP02	36	1.55	57	23.7253	32	2	2	0	100	100	100	87.5	75	100	58.8	57.7		7.65	4.2825	1.9475	10825.5	64		7.175	5.675	1.975	8256	85.5
PSP03	37	1.71	76	25.9909	11.5	2	3	3	100	100	100	75	75	100	59.4	54.8		5.86667	6.74	3.27333	13239.3	82.3333		9.52	5.19	2.125	7959	75
PSP04	36	1.68	64	22.6757	42.5	1	10	9	100	100	100	37.5	50	75	59.6	41.6		9.005	5.6925	1.8625	9120.5	36		6.695	4.55	1.635	8707	32.5
PSP05	40	1.55	59	24.5578	22	2	9	3	100	100	100	62.5	75	100	62.7	52.6		8.37333	3.77	1.70667	8694.67	75.3333		10.59	1.84	0.575	2401	40.5
PSP06	29	1.56	79	32.4622	37	1	2	1	100	100	100	87.5	75	100	61.6	58.4		6.46	2.57	1.63	8693	42.5		8.445	4.04	3.555	18977	65.5
PSP07	30	1.65	62	22.7732	0	2	10	0	100	100	100	50	75	100	60.5	49.1		7.37	3.43	1.64	6788	139		11.645	2.075	1.02	4352	107.5
PSP08	39	1.55	79	32.8824	40	2	8	4	100	100	100	37.5	50	100	62.7	44		10.842	2.818	1.442	7650.8	79.8		10.06	2.83	1.15	4980	87
PSP09	36	1.8	70	21.6049	37	1	4	2	0	100	50	75	75	50	46.1	50.7		7.9825	6.5125	1.8375	8252.5	80.25		8.145	6.02	1.8	8714	77
PSP10	35	1.68	64	22.6757	40	2	12	3	100	100	100	50	75	100	60.5	49.1		6.8275	5.005	3.79	21574	83.75		7.785	5.07	2.625	15007	79
PSP11	35	1.81	83	25.335	36	1	10	5	100	100	100	75	75	100	59.4	54.8		8.29	4.64	1.52	7610	68		7.29	5.945	2.4	10507	84
PSP12	38	1.65	51	18.7328	35	2	7	1	100	100	75	75	75	100	59.1	55.5		9.8025	5.025	0.915	3961	46		5.64	8.62	2.31	9544	48
PSP13	39	1.8	77	23.7654	40	1	6	4	100	100	100	75	75	100	59.4	54.8		10.3525	3.4175	1.52	8130.5	60.25		7.66	3.965	1.515	7793	48.5
SSP01	52	1.63	62	23.3355	28	2	6	1	100	100	75	75	50	100	52.5	51.5		8.68	3.69333	1.62667	7396.67	40.8		6.78	4.63	1.62	7932	46
SSP02	47	1.7	70	24.2215	40	2	8	3	100	100	100	87.5	75	100	58.8	57.7		11.14	3.6425	1.12	5213.5	43.75		5.715	4.995	1.815	10313	31.5
SSP04	49	1.73	101	33.7465	40	2	9	3	100	100	75	50	25	75	47.4	43		9.8025	3.7375	1.1425	4991.5	59
SSP05	49	1.7	84	29.0657	40	1	8	4	0	100	50	50	50	50	49.1	42.1		10.842	4.43	2.852	14379.2	93.6		8.17	2.27	0.78	3192	31
SSP06	41	1.7	86	29.7578	30	2	13	12	0	0	50	25	25	25	31.2	21.4		9.82	2.09	0.965	5447	28
SSP07	42	1.78	63	19.8839	40	1	1	1	100	100	100	87.5	75	100	56.1	57.1		11.52	2.1525	1.425	8352	41.5		9.52	1.905	1.955	10117	31
SSP08	49	1.83	93	27.7703	40	1	4	0	100	100	100	75	100	100	60.5	57.6		7.65	1.4425	1.66	8395.5	60		11.455	0.65	1.04	5008	69.5
USC01	21	1.83	78	23.2912	0	1	6	2	100	100	100	62.5	75	75	62	49.8		11.068	3.884	1.274	6385.2	39.4		9.69	3.99	2.1	10276	26
USP01	49	1.75	80.7	26.351	40	1	4	2	100	0	100	62.5	75	100	62	40.4		11.085	1.995	1.5575	8825	29.2		4.37	7.11	2.28	10616	28
USC02	20	1.57	60.3	24.4635	12	2	5	1	100	100	100	75	75	100	59.4	54.8		6.706	5.242	1.042	5061.6	52.8		4.12	6.41	1.93	11490	30
USP02	59	1.68	73	25.8645	35	1	4	0	100	100	100	87.5	75	100	58.8	57.7		8.998	4.392	0.998	4427.6	63.8		10.7	2.77	0.66	2400	52
USC03	24	1.72	70	23.6614	30	1	0	0	100	100	100	87.5	100	100	59.9	60.5		9.3125	1.4625	1.2075	6991.5	32.5		10.98	2.825	2.4	14356	41.5
USP03	46	1.57	57.6	23.3681	24	2	10	4	100	100	100	62.5	75	100	59.9	52		11.26	1.93	1.32	7948	55		12.465	1.15	0.905	6193	57
USC04	18	1.6	60	23.4375	37	2	2	1	100	100	100	75	50	100	58.3	52.1		7.26667	3.48667	2.02	9826	58		8.285	3.86	2.09	11497	45.5
USP04	52	1.78	86	27.143	43.75	1	5	2	100	100	50	87.5	75	100	52.8	57.9		12.1633	3.38333	1.49667	7770.67	58		10.165	0.975	0.35	1370	30
USC05	21	1.8	69	21.2963	20	1	4	1	100	100	100	87.5	100	100	62.7	61.1		10.5425	3.1725	1.8775	10313	36.25		8.775	3.59	1.62	6951	59.5
USP05	67	1.88	95	26.8787	40	1	1	3	100	100	100	87.5	75	100	50.5	55.9		8.8425	3.4025	2.31	12317	64.75		9.98	3.7	1.735	9032	54
USC06	21	1.85	70	20.4529	35	1	8	5	100	100	75	62.5	50	100	52.2	50.4		10.7375	1.9875	2.125	12682.5	34		8.475	2.54	1.1	5777	39.5
USP06	49	1.63			30	2	6	0	100	0	100	62.5	50	100	60.9	37.6		9.0725	2.9725	2.0725	12687	36		10.63	2.795	1.1	6083	30.5
USC07	20	1.7	73	25.2595	17	2	8	6	100	100	100	37.5	50	75	62	41.2		11.01	3.285	1.3525	6592	52		4.94	7.605	1.875	7863	45
USP07	49	1.85	90	26.2966	48	1	5	0	100	100	75	75	75	100	56.4	54.9		10.31	4	2.005	9995	40		12.875	2.595	1	4607	45
USC08	21	1.85	83	24.2513	40	1	6	3	100	100	100	50	50	100	62.2	46.9		11.17	2.6875	1.05	5332.75	40		12.775	1.79	0.51	2075	33.5
USP08	49	1.75	74	24.1633	40	2	4	1	100	100	75	87.5	50	100	52	54.4		10.3125	4.61	1.2925	5916.5	56.25		10.8	3.46	0.62	2453	36
TP01	36	1.57	57	23.1247	40	2	2	3	100	100	100	87.5	75	100	58.8	57.7		7.35667	7.25	2.90333	13818	104		8.14	4.935	2.055	9550	76
TP02	36	1.7	58	20.0692	34	2	9	2	100	100	100	62.5	75	100	59.9	52		9.27	6.27333	2.12667	9512	80.6667		10.305	5.145	1.33	5064	83
TP03	41	1.65	76.2	27.989	37	2	7	1	100	100	100	62.5	50	100	61.6	49.8		11.6833	3.82	1.49333	7506.67	88.3333
TP04	36	1.728	72	24.1127	37	1	5	5	100	100	100	50	100	0	58.7	40.7		11	4.125	1.6975	8628.5	73.5		14.67	1.83	1.5	9266	48
TP05	36	1.753	70	22.779	40	2	2	1	100	100	100	87.5	75	100	56.1	57.1		8.79	3.405	1.61	7129	60		7.46	6.12	3.03	13046	62
TP06	33	1.68	69	24.4473	24	2	2	1	100	100	100	87.5	75	100	61.6	58.4		9.49	4.03	2.03667	9044.67	92.6667		7.935	7.58	2.035	9278	89.5
TP07	29	1.55	57	23.7253	30	2	6	1	0	100	75	75	25	25	34.3	41.6		12.9225	1.8575	1.1925	6641	50.25		9.635	2.22	1.15	4995	53
SB02	58	173.6	75.6	25.1	33	2	8	10	50	50	100	50	50	50	51.1	37		7.7425	2.875	1.6975	10275	49.5		6.5	4.665	2.045	9051	53.5
SB03	60	155	73.6	30.6	35	2	2	1	100	100	100	87.5	75	100	53.8	57.9		7.43	3.778	1.422	7146.4	50		10.71	3.01	1.06	5061	57
SB04	39	169.5	59.6	20.6	35	2	4	1	100	100	100	75	50	100	54.7	53.5		8	4.504	1.484	7420	36		7.005	6.45	1.325	4912	57
SB05	50	163	68.4	25.7	35	2	7	1	100	100	75	62.5	75	75	53.1	51		5.564	2.716	1.37	7359.6	26.2		6.37	3.435	1.725	7764	33
SB06	44	165.5	59.5	21.8	35	2	7	10	100	100	100	62.5	75	100	50.9	49.5		10.796	4.476	1.52	8618.8	90		9.47	4.755	1.755	7558	117.5
SB07	24	169	51.2	17.9	35	2	6	0	100	100	100	75	75	100	58.5	53.5		8.568	3.802	1.83	10556.4	32.4		8.61	2.965	1.42	7894	30.5
SB09	44	165	61.9	22.7	35	2	3	0	100	100	100	75	75	100	57.2	55.9		8.65	3.418	1.534	7753.6	35.4		4.315	5.555	2.14	9285	35
SB10	35	159	74.3	29.4	35	2	8	6	0	0	75	62.5	25	75	44.5	33.2		5.8625	5.2925	1.5925	8674.5	32.25		4.66	5.935	2.895	14378	45
SB11	61	159	76.8	30.4	35	2	7	2	100	100	50	75	75	100	49.4	57.4		11.4275	3.8925	1.67	9751	42.75		9.64	3.775	2.115	12770	37
SB12	39	172.5	80.4	27	40	1	3	0	100	100	100	75	75	100	55.9	55.9		5.5075	6.8925	3.62	17494	40.75		4.94	5.18	1.885	9839	44
SB13	37	165	62.3	22.8	30	2	2	0	100	100	100	75	75	100	55.9	55.9		8.026	6.068	2.084	10862	59.2		4.63	8.865	2	8089	51.5
SB14	52	161	79.9	30.8	35	2	9	7	0	100	50	50	50	100	32.8	54.5		9.33	4.002	1.866	10381.2	47		10.21	3.055	1.63	7190	36
SB15	31	164	81.8	30.4	35	2	3	3	100	100	100	62.5	50	100	52	50.7		9.098	4.574	2.316	12608.4	69		8.46	3.065	1.225	6381	57
SB16	57	170	72	25	30	2	8	1	100	100	100	50	50	100	57.3	46.5		9.026	5.038	1.234	6133.6	30.4		8.62	5.88	1.51	7227	43
SB17	46	174.5	79.5	26.1	35	2	11	3	100	100	100	50	50	50	52.7	42.4		11.514	5.076	1.49	7699.2	34.6		6.71	7.75	1.19	5006	30.5
SB18	56	156	58.2	23.9	35	2	11	3	50	50	75	37.5	25	100	44.3	56.1		8.8025	4.325	1.7625	8696	59.25		6.04	5.765	2.195	9800	72
SB19	52	167.5	49.2	17.5	37	2	8	4	100	50	100	37.5	50	75	59.3	35		8.205	4.46	2.6625	14352	49.5
SB20	39	160	64.8	25.2	35	2	3	0	100	100	100	75	75	100	57.2	53.5		9.46	4.98333	1.71667	9708	58		6.36	6.81	1.87	8036	73
SB21	51	163.3	53.2	19.9	35	2	0	0	100	100	100	75	75	100	57.2	53.5		9.5475	3.85	1.4975	7516.5	77.25		8.03	3.85	1.695	8168	50
SB22	28	161.5	72.6	27.8	35	2	5	1	100	100	100	62.5	50		49.4	50.5		10.915	4.025	1.695	9604	53		9.505	4.425	2.37	13035	33.5
SB23	34	166.5	77.2	27.8	35	2	8	4	100	100	100	50	75	100	58.5	48.9		11.4033	1.34	1.22	7010.67	36.3333		7.475	3.505	1.34	5222	62
SB24	33	181	104.2	31.1	35	2	4	0	0	100	50	87.5	100	100	40.6	63.4		9.596	3.658	1.748	9045.2	41.2		10.035	2.12	2.045	10968	34.5
SB25	56	165.5	60.3	22	34	2	5	4	100	100	100	62.5	50	100	56.4	49.1		9.664	2.874	1.842	10089.6	43.6		10.03	4.79	1.395	5703	50.5
SB26	47	160	75	29.3	35	2	5	7	50	100	75	62.5	50	50	30.4	50.9		9.52	2.106	1.508	8302	52.2		10.275	2.55	1.44	6880	45.5
SB27	23	178	88.8	28	35	2	1	0	100	100	100	62.5	50	100	56.4	49.1		9.986	2.374	1.322	7026.8	31.5		11.405	1.895	0.86	4412	33
SB28	32	160.5	83.1	32.3	40	2	4	4	0	50	50	62.5	25	75	29.5	43.1		9.875	3.0575	1.11	5130.5	39.25		8.225	3.04	2.015	9374	34.5
SB29	44	161.5	70.5	25.2	35	2	7	0	100	100	100	87.5	75	100	56.8	57.9		7.84	2.322	1.972	11926.8	52		10.165	4.1	1.29	6351	53.5
SB30	45	184	91.9	27.1	35	1	5	1	100	100	75	87.5	75	100	53	58.8		8.505	3.135	2.8675	17242.5	46		13.55	2.755	1.7	10245	51.5
SB31	28	159.5	67.1	26.3	35	2	10	6	0	0	25	37.5	50	50	40.1	33.1		8.655	5.2275	2.425	12194.5	78.5		8.355	6.52	2.775	13851	61
	39.9577
	11.5393
